# Supplementary material for: Deep Learning–Based Classification of Epithelial–Mesenchymal Transition for Predicting Response to Therapy in Clear Cell Renal Cell Carcinoma
Source: Front Oncol. 2022 Jan 24;11:782515. doi: 10.3389/fonc.2021.782515 (PMC8819137; doi:10.3389/fonc.2021.782515)
Supplement: Supplementary file 4 [file Table_1.xls]

## Sheet: supplement 1
Mes	Epi				CDH1	VIM	CDH2	FN1
MFAP4	TMPRSS2			MFAP4	-0.0176119	0.0457353	0.179137	0.141071
ISLR	KRT7			ISLR	-0.0457036	0.0159229	0.21663	0.256054
ASPN	RAB25			ASPN	-0.0884169	0.289581	0.136399	0.35936
FAP	PSCA			FAP	-0.204048	0.283173	0.0253385	0.627488
CYP1B1	FXYD3			CYP1B1	-0.0764178	0.232284	0.069583	0.162671
PTX3	SCNN1A			PTX3	-0.045904	0.188012	0.0758362	0.231447
FN1	PRR15L			FN1	-0.228245	0.295556	0.103859	1
COL14A1	TACSTD2			COL14A1	-0.154017	0.104149	0.199476	0.238064
SRPX	FA2H			SRPX	-0.0741833	0.169568	0.223658	0.242474
F13A1	TMEM30B			F13A1	-0.163751	0.140481	0.154756	0.287103
PTGIS	IRF6			PTGIS	-0.0566035	0.110506	0.0591696	0.229517
FBN1	BSPRY			FBN1	-0.139492	0.213224	0.122186	0.590082
CD163	S100A14			CD163	-0.210458	0.222492	0.216359	0.348604
COL5A2	AP1M2			COL5A2	-0.285868	0.375933	0.145346	0.641967
COL15A1	TOX3			COL15A1	-0.268395	0.29672	0.156608	0.431513
TAGLN	SLC44A4			TAGLN	-0.13469	0.117642	0.139505	0.273584
DDR2	CLDN7			DDR2	-0.181844	0.453707	0.23955	0.364745
MMP2	AKR1B10			MMP2	-0.167646	0.206556	0.220812	0.405763
SNAI2	EPCAM			SNAI2	-0.152551	0.202738	0.140426	0.475586
DPT	ST14			DPT	0.179566	0.132388	0.183938	0.0280159
DPYSL3	EPS8L1			DPYSL3	-0.260745	0.362489	0.287777	0.414283
SFRP4	OCLN			SFRP4	-0.0721197	0.0544073	0.0463706	0.230458
VSIG4	PLLP			VSIG4	-0.210178	0.213891	0.193974	0.324657
TNC	CLDN3			TNC	0.155834	0.177785	0.107058	0.272962
PLN	GPRC5A			PLN	-0.126049	0.0986067	-0.0221067	0.164061
LOX	PRSS8			LOX	-0.193078	0.342637	0.17944	0.221356
SPOCK1	MUC1			SPOCK1	-0.0436088	0.122095	0.078033	0.187762
	CDH1			TMPRSS2	0.655448	-0.556782	-0.454462	-0.211858
	CDS1			KRT7	0.426008	-0.292484	-0.370295	-0.109164
	CLDN4			RAB25	0.655134	-0.528085	-0.494654	-0.202024
	TSPAN1			PSCA	0.219007	-0.184299	-0.186036	-0.0695607
	AZGP1			FXYD3	0.205519	-0.0404199	-0.234431	-0.0256654
	ELF3			SCNN1A	0.675084	-0.559016	-0.500809	-0.191233
				PRR15L	0.471241	-0.370292	-0.318417	-0.132452
				TACSTD2	0.54296	-0.347036	-0.35945	-0.133723
				FA2H	0.537363	-0.454796	-0.392087	-0.169495
				TMEM30B	0.670634	-0.523602	-0.49875	-0.164878
				IRF6	0.579733	-0.52995	-0.325843	-0.222144
				BSPRY	0.614945	-0.586608	-0.407813	-0.272549
				S100A14	0.412958	-0.382162	-0.28701	-0.17223
				AP1M2	0.632412	-0.586472	-0.458453	-0.270463
				TOX3	0.551885	-0.522778	-0.335174	-0.219282
				SLC44A4	0.296322	-0.36383	-0.100037	-0.145973
				CLDN7	0.482799	-0.356277	-0.280349	-0.136513
				AKR1B10	0.380274	-0.0541681	-0.004992	-0.1742
				EPCAM	0.669086	-0.560985	-0.405414	-0.24411
				ST14	0.523384	-0.46285	-0.367304	-0.141505
				EPS8L1	0.359945	-0.228982	-0.322138	-0.0785986
				OCLN	0.655512	-0.543266	-0.288821	-0.236852
				PLLP	0.446591	-0.40762	-0.364058	-0.233726
				CLDN3	0.240765	-0.217585	-0.162326	-0.194216
				GPRC5A	0.189848	-0.0524261	-0.228246	-0.0148954
				PRSS8	0.566667	-0.511281	-0.356854	-0.269193
				MUC1	0.43561	-0.270771	-0.389576	-0.0108764
				CDH1	1	-0.516868	-0.346384	-0.228245
				CDS1	0.659171	-0.581646	-0.272821	-0.261206
				CLDN4	0.359039	-0.335965	-0.120472	-0.169033
				TSPAN1	0.226157	-0.182786	-0.0455402	-0.120634
				AZGP1	0.0983306	-0.296978	-0.119399	-0.184033
				ELF3	0.352356	-0.269993	-0.22127	-0.11768

## Sheet: supplement 2
Symbol	CellType
ABCB4	B.cells.naive
ADAM28	B.cells.naive
BACH2	B.cells.naive
BCL7A	B.cells.naive
BEND5	B.cells.naive
BRAF	B.cells.naive
CD22	B.cells.naive
CD72	B.cells.naive
CR2	B.cells.naive
GPR18	B.cells.naive
HHEX	B.cells.naive
IL4R	B.cells.naive
ZNF263	B.cells.naive
MEP1A	B.cells.naive
NIPSNAP3B	B.cells.naive
SLC12A1	B.cells.naive
TCL1A	B.cells.naive
ZNF286A	B.cells.naive
BLK	B.cells.memory
IL7	B.cells.memory
NPIPB15	B.cells.memory
SP140	B.cells.memory
TRAF4	B.cells.memory
ABCB9	Plasma.cells
AMPD1	Plasma.cells
ANGPT4	Plasma.cells
ATXN8OS	Plasma.cells
C11orf80	Plasma.cells
CCR10	Plasma.cells
DENND5B	Plasma.cells
EAF2	Plasma.cells
GUSBP11	Plasma.cells
HIST1H2AE	Plasma.cells
HIST1H2BG	Plasma.cells
IGHD	Plasma.cells
IGHE	Plasma.cells
IGLL3P	Plasma.cells
KCNG2	Plasma.cells
LOC100130100	Plasma.cells
MAN1A1	Plasma.cells
MANEA	Plasma.cells
MAST1	Plasma.cells
MROH7	Plasma.cells
MZB1	Plasma.cells
PAX7	Plasma.cells
PDK1	Plasma.cells
RASGRP3	Plasma.cells
REN	Plasma.cells
SPAG4	Plasma.cells
ST6GALNAC4	Plasma.cells
TGM5	Plasma.cells
TNFRSF17	Plasma.cells
UGT2B17	Plasma.cells
CD8A	T.cells.CD8
CD8B	T.cells.CD8
CRTAM	T.cells.CD8
TRAV12-2	T.cells.CD8
ANKRD55	T.cells.CD4.naive
ATHL1	T.cells.CD4.naive
DSC1	T.cells.CD4.naive
EPHA1	T.cells.CD4.naive
FLT3LG	T.cells.CD4.naive
GAL3ST4	T.cells.CD4.naive
GALR1	T.cells.CD4.naive
LEF1	T.cells.CD4.naive
MAP4K2	T.cells.CD4.naive
UBASH3A	T.cells.CD4.naive
WNT7A	T.cells.CD4.naive
ZNF204P	T.cells.CD4.naive
ZNF324	T.cells.CD4.naive
EPB41	T.cells.CD4.memory.resting
ETS1	T.cells.CD4.memory.resting
FBXL8	T.cells.CD4.memory.resting
RCAN3	T.cells.CD4.memory.resting
RPL10L	T.cells.CD4.memory.resting
TRAV13-2	T.cells.CD4.memory.resting
CDC25A	T.cells.CD4.memory.activated
IFNG	T.cells.CD4.memory.activated
IL17A	T.cells.CD4.memory.activated
IL26	T.cells.CD4.memory.activated
IL3	T.cells.CD4.memory.activated
IL4	T.cells.CD4.memory.activated
IL9	T.cells.CD4.memory.activated
ORC1	T.cells.CD4.memory.activated
RRP9	T.cells.CD4.memory.activated
SKA1	T.cells.CD4.memory.activated
CHI3L2	T.cells.follicular.helper
CXCL13	T.cells.follicular.helper
CXCR5	T.cells.follicular.helper
FZD3	T.cells.follicular.helper
ICA1	T.cells.follicular.helper
ICOS	T.cells.follicular.helper
IL21	T.cells.follicular.helper
MAP4K1	T.cells.follicular.helper
PASK	T.cells.follicular.helper
PDCD1	T.cells.follicular.helper
SLC7A10	T.cells.follicular.helper
ST8SIA1	T.cells.follicular.helper
TRIB2	T.cells.follicular.helper
TSHR	T.cells.follicular.helper
ZAP70	T.cells.follicular.helper
ZBTB10	T.cells.follicular.helper
BARX2	T.cells.regulatory..Tregs.
CD5	T.cells.regulatory..Tregs.
CD7	T.cells.regulatory..Tregs.
CD70	T.cells.regulatory..Tregs.
CEMP1	T.cells.regulatory..Tregs.
CRISP3	T.cells.regulatory..Tregs.
CTLA4	T.cells.regulatory..Tregs.
EFNA5	T.cells.regulatory..Tregs.
FOXP3	T.cells.regulatory..Tregs.
FRMD8	T.cells.regulatory..Tregs.
HIC1	T.cells.regulatory..Tregs.
HMGB3P30	T.cells.regulatory..Tregs.
KIRREL	T.cells.regulatory..Tregs.
LAIR2	T.cells.regulatory..Tregs.
LILRA4	T.cells.regulatory..Tregs.
LOC126987	T.cells.regulatory..Tregs.
NPAS1	T.cells.regulatory..Tregs.
NTN3	T.cells.regulatory..Tregs.
PLCH2	T.cells.regulatory..Tregs.
PMCH	T.cells.regulatory..Tregs.
RYR1	T.cells.regulatory..Tregs.
SEC31B	T.cells.regulatory..Tregs.
KLHL22	T.cells.regulatory..Tregs.
SIT1	T.cells.regulatory..Tregs.
SKAP1	T.cells.regulatory..Tregs.
SSX1	T.cells.regulatory..Tregs.
TRAV21	T.cells.regulatory..Tregs.
TRAV8-6	T.cells.regulatory..Tregs.
TRAV9-2	T.cells.regulatory..Tregs.
TYR	T.cells.regulatory..Tregs.
CDH12	T.cells.gamma.delta
GZMK	T.cells.gamma.delta
TARDBPP1	T.cells.gamma.delta
TRDC	T.cells.gamma.delta
ZNF442	T.cells.gamma.delta
CDHR1	NK.cells.resting
DEFA4	NK.cells.resting
KLRC3	NK.cells.resting
KLRF1	NK.cells.resting
NAALADL1	NK.cells.resting
S1PR5	NK.cells.resting
TEP1	NK.cells.resting
TTC38	NK.cells.resting
ZNF135	NK.cells.resting
CCND2	NK.cells.activated
CDK6	NK.cells.activated
CTSW	NK.cells.activated
GZMA	NK.cells.activated
IL12RB2	NK.cells.activated
KIR2DL1	NK.cells.activated
KIR2DL4	NK.cells.activated
KIR2DS4	NK.cells.activated
KIR3DL2	NK.cells.activated
NCR3	NK.cells.activated
TNFSF14	NK.cells.activated
ASGR1	Monocytes
ASGR2	Monocytes
CCR2	Monocytes
CD1D	Monocytes
CD33	Monocytes
CFP	Monocytes
FCN1	Monocytes
UPK3A	Monocytes
BHLHE41	Macrophages.M0
CHI3L1	Macrophages.M0
COL8A2	Macrophages.M0
CSF1	Macrophages.M0
CXCL5	Macrophages.M0
CYP27A1	Macrophages.M0
DCSTAMP	Macrophages.M0
GPC4	Macrophages.M0
MARCO	Macrophages.M0
MMP9	Macrophages.M0
PLA2G7	Macrophages.M0
PPBP	Macrophages.M0
ACHE	Macrophages.M1
ADAMDEC1	Macrophages.M1
APOL3	Macrophages.M1
APOL6	Macrophages.M1
ARRB1	Macrophages.M1
CCL19	Macrophages.M1
CCL8	Macrophages.M1
CD40	Macrophages.M1
CXCL10	Macrophages.M1
CXCL11	Macrophages.M1
CXCL9	Macrophages.M1
CYP27B1	Macrophages.M1
EBI3	Macrophages.M1
HESX1	Macrophages.M1
MACF1	Macrophages.M1
NOD2	Macrophages.M1
PLA1A	Macrophages.M1
SIGLEC1	Macrophages.M1
SLAMF1	Macrophages.M1
SLC2A6	Macrophages.M1
SOCS1	Macrophages.M1
TLR7	Macrophages.M1
TNFAIP6	Macrophages.M1
TNIP3	Macrophages.M1
CCL14	Macrophages.M2
CCL18	Macrophages.M2
CCL23	Macrophages.M2
CD4	Macrophages.M2
CD68	Macrophages.M2
CLEC4A	Macrophages.M2
CRYBB1	Macrophages.M2
FRMD4A	Macrophages.M2
HRH1	Macrophages.M2
MS4A6A	Macrophages.M2
NME8	Macrophages.M2
NPL	Macrophages.M2
RENBP	Macrophages.M2
WNT5B	Macrophages.M2
ALOX15	Dendritic.cells.resting
C1orf54	Dendritic.cells.resting
CD1A	Dendritic.cells.resting
CD1B	Dendritic.cells.resting
CD1C	Dendritic.cells.resting
CD1E	Dendritic.cells.resting
DHRS11	Dendritic.cells.resting
MMP12	Dendritic.cells.resting
PPFIBP1	Dendritic.cells.resting
RNASE6	Dendritic.cells.resting
SCN9A	Dendritic.cells.resting
TREM2	Dendritic.cells.resting
ARHGAP22	Dendritic.cells.activated
BIRC3	Dendritic.cells.activated
CCL17	Dendritic.cells.activated
CCL22	Dendritic.cells.activated
CD86	Dendritic.cells.activated
CHST7	Dendritic.cells.activated
CLIC2	Dendritic.cells.activated
ETV3	Dendritic.cells.activated
HTR2B	Dendritic.cells.activated
IL12B	Dendritic.cells.activated
MAP3K13	Dendritic.cells.activated
PDCD1LG2	Dendritic.cells.activated
ADAMTS3	Mast.cells.resting
ADRB2	Mast.cells.resting
FAM124B	Mast.cells.resting
FAM174B	Mast.cells.resting
GFI1	Mast.cells.resting
HOXA1	Mast.cells.resting
MS4A2	Mast.cells.resting
GADD45B	Mast.cells.resting
AZU1	Mast.cells.activated
CCL1	Mast.cells.activated
CCL20	Mast.cells.activated
CXCL3	Mast.cells.activated
IL1B	Mast.cells.activated
IL5	Mast.cells.activated
LINC00597	Mast.cells.activated
ARVCF	Mast.cells.activated
NOX3	Mast.cells.activated
NTRK1	Mast.cells.activated
TEC	Mast.cells.activated
BCL2A1	Eosinophils
C3AR1	Eosinophils
CCR3	Eosinophils
CLC	Eosinophils
DACH1	Eosinophils
DAPK2	Eosinophils
DEPDC5	Eosinophils
EMR1	Eosinophils
EMR3	Eosinophils
EPN2	Eosinophils
GIPR	Eosinophils
GPR183	Eosinophils
GPR65	Eosinophils
GPR97	Eosinophils
IL5RA	Eosinophils
LRMP	Eosinophils
NR4A3	Eosinophils
OSM	Eosinophils
P2RY10	Eosinophils
P2RY14	Eosinophils
P2RY2	Eosinophils
PDE6C	Eosinophils
PKD2L2	Eosinophils
RGS1	Eosinophils
RNASE2	Eosinophils
RRP12	Eosinophils
SAMSN1	Eosinophils
SMPD3	Eosinophils
SMPDL3B	Eosinophils
TRPM6	Eosinophils
ZNF165	Eosinophils
ZNF222	Eosinophils
AQP9	Neutrophils
BTNL8	Neutrophils
C5AR1	Neutrophils
CDA	Neutrophils
CEACAM3	Neutrophils
CREB5	Neutrophils
CSF3R	Neutrophils
CXCR1	Neutrophils
CXCR2	Neutrophils
FAM212B	Neutrophils
FAM65B	Neutrophils
FCGR3B	Neutrophils
FFAR2	Neutrophils
FPR1	Neutrophils
FPR2	Neutrophils
HAL	Neutrophils
HSPA6	Neutrophils
LST1	Neutrophils
MAK	Neutrophils
MEFV	Neutrophils
MGAM	Neutrophils
MMP25	Neutrophils
MNDA	Neutrophils
MXD1	Neutrophils
NFE2	Neutrophils
P2RY13	Neutrophils
PGLYRP1	Neutrophils
REPS2	Neutrophils
STEAP4	Neutrophils
TNFRSF10C	Neutrophils
TREM1	Neutrophils
TREML2	Neutrophils
VNN2	Neutrophils
VNN3	Neutrophils
ACVRL1	Endothelial cells
APLN	Endothelial cells
BCL6B	Endothelial cells
BMP6	Endothelial cells
BMX	Endothelial cells
CDH5	Endothelial cells
CLEC14A	Endothelial cells
CXorf36	Endothelial cells
EDN1	Endothelial cells
ELTD1	Endothelial cells
EMCN	Endothelial cells
ESAM	Endothelial cells
ESM1	Endothelial cells
HECW2	Endothelial cells
HHIP	Endothelial cells
KDR	Endothelial cells
MMRN1	Endothelial cells
MMRN2	Endothelial cells
MYCT1	Endothelial cells
PALMD	Endothelial cells
PEAR1	Endothelial cells
PGF	Endothelial cells
PLXNA2	Endothelial cells
PTPRB	Endothelial cells
ROBO4	Endothelial cells
SDPR	Endothelial cells
SHANK3	Endothelial cells
SHE	Endothelial cells
TEK	Endothelial cells
TIE1	Endothelial cells
VEPH1	Endothelial cells
VWF	Endothelial cells

## Sheet: supplement 3
ID	model1				model2				model3				model4				model5				model6
	mes tiles	epi tiles	all tiles	mean value	mes tiles	epi tiles	all tiles	mean value	mes tiles	epi tiles	all tiles	mean value	mes tiles	epi tiles	all tiles	mean value	mes tiles	epi tiles	all tiles	mean value	mes tiles	epi tiles	all tiles	mean value	average
201616335	2854	455	3309	0.745596	2846	463	3309	0.726305	2333	976	3309	0.607193	2915	394	3309	0.74344	3008	301	3309	0.773126	2716	593	3309	0.694514	0.715029
201729962	112	82	194	0.546108	144	50	194	0.643792	116	78	194	0.526834	134	60	194	0.621384	164	30	194	0.720027	145	49	194	0.670557	0.62145
201766836	1533	244	1777	0.835499	1588	189.325	1777	0.857841	1580	197	1777	0.863909	1571	206	777.975	0.874854	1687	90.375	1777	0.892353	1683	94	1777	0.896352	0.870135
201825740	1707	85	1792	0.82723	1628	164	1792	0.74402	1563	229	1792	0.724983	1746	46	1792	0.867964	1698	94	1792	0.834797	1678	114	1792	0.788284	0.79788
201865983	2376	147	2523	0.89296	2440	183	2523	0.883473	2457	166	2523	0.895664	2191	332	2523	0.853266	2014	509	2523	0.872356	2247	276	2523	0.886406	0.880688
201895317	1298	347	1645	0.684678	1365	280	1645	0.681997	1176	496	1645	0.713592	1340	305	1645	0.73658	1262	383	1645	0.724673	1378	267	1645	0.762149	0.717278
201911541	1405	74	1479	0.835382	1378	101	1479	0.786855	1146	333	1479	0.639884	1428	51	1479	0.854309	1433	46	1479	0.827117	1387	92	1479	0.76206	0.784268
201932564	1562	652	2214	0.68231	1643	571	2214	0.725696	1413	801	2214	0.681411	1490	724	2214	0.64988	1506	708	2214	0.653667	1527	687	2214	0.657119	0.675014
201983165	641	251	892	0.69832	617	275	892	0.657136	595	297	892	0.63642	606	286	892	0.614962	612	280	892	0.623959	640	252	892	0.695389	0.654364
201986216	219.154	138	357	0.583145	252	105	357	0.653292	235	132	357	0.62326	214	143	357	0.569324	237	120	357	0.635933	229	128	357	0.606957	0.611985
202013265	789	162	951	0.715889	777	174	951	0.70939	764	187	951	0.693783	757	194	951	0.686501	773	178	951	0.717774	765	186	951	0.690808	0.702357
202017452	23	8	31	0.650544	16	15	31	0.539255	10	21	31	0.423867	23	8	31	0.586491	21	10	31	0.611199	22	9	31	0.647492	0.576475
202023229	388	442	830	0.476682	516	314	830	0.557806	503	327	830	0.562914	442	388	830	0.514932	639	191	830	0.660372	721	109	830	0.698221	0.578488
202051369	174	457	631	0.256326	163	468	631	0.224983	172	459	631	0.251646	180	451	631	0.257633	169	71.1838	631	0.241353	165	466	631	0.24864	0.246763
202053126	53	109	162	0.321356	59	103	162	0.342336	50	112	162	0.298633	55	107	162	0.315366	62	100	162	0.346636	57	105	162	0.326522	0.325141
202053698	655	232	887	0.718444	624	263	887	0.673495	649	238	887	0.70538	640	247	887	0.706333	638	249	887	0.693278	651	236	887	0.726561	0.703917
202064953	1331	259.456	1590	0.746233	1256	334	1590	0.711607	1192	398	1590	0.736635	1274	316	1590	0.693321	1303	287	1590	0.685201	1296	294	1590	0.683262	0.709376
202065978	1410	196	1606	0.740511	1372	234	1606	0.735499	1353	253	1606	0.724559	1351	255	1606	0.719661	1396	210	1606	0.726809	1387	219	1606	0.702665	0.724951
202083256	2317	543	2860	0.771699	2269	591	2860	0.765897	2152	708	2860	0.739748	2171	689	2860	0.728235	2276	584	2860	0.759814	2082	778	2860	0.702183	0.744596
202089431	1193	178	1371	0.746439	1158	213	1371	0.707172	1201	170	1371	0.752322	1179	192	1371	0.730129	1137	234	1371	0.702706	1157	214	1371	0.709909	0.729235
202095316	95	355	450	0.212923	87	363	450	0.21464	91.225	359	450	0.200256	84	366	450	0.194136	97	353	450	0.232166	88	362	450	0.183262	0.20623
202107292	139	167	306	0.479989	107	199	306	0.446502	142	164	306	0.487153	240	66	306	0.670387	211	95	306	0.61771	208	98	306	0.595367	0.549518
201629229-5	1387	188	1575	0.758524	1426	149	1575	0.77698	1257	318	1575	0.673105	1294	281	1575	0.703356	1479	96	1575	0.814208	1468	107	1575	0.78053	0.751117
201748961-5	455	246	701	0.629537	515	186	701	0.712359	519	182	700.715	0.723651	509	192	701	0.682306	612	89	700.715	0.693461	616	85	701	0.683874	0.687531
201826228-2	1758	273	2031	0.772748	1767	264	2031	0.732395	1656	375	2031	0.670563	1782	249	2031	0.777239	1957	74	2031	0.843303	1920	111	2031	0.779396	0.762607
202003080-3	1586	769	2355	0.616517	1762	593	2355	0.638108	1670	685	2355	0.630896	1727	628	2355	0.665903	2082	273	2355	0.769429	1813	542	2355	0.65016	0.661835
202005684-4	2684	39	2723	0.872992	2517	206	2723	0.735901	2397	326	2723	0.694671	2673	50	2723	0.867909	2679	44	2723	0.859506	2609	114	2723	0.782053	0.802172
202027804-6	735	134	869	0.718926	686	183	869	0.683668	567	302	869	0.59126	758	111	869	0.746854	815	54	869	0.820035	809	60	869	0.79141	0.725359
202029209-7	1504	47	1551	0.869879	1476	75	1551	0.808521	1306	245	1551	0.675262	1427	124	1551	0.789005	1528	23	1551	0.870903	1512	39	1551	0.832007	0.807596
202029652-3	914	188	1102	0.756407	925	177	1102	0.758755	621	481	1102	0.5259	821	281	1102	0.663108	960	142	1102	0.765495	968	134	1102	0.730283	0.699991
202031192-10	738	12	750	0.9138	720	30	750	0.816599	647	103	750	0.692188	731	19	750	0.892278	732	18	750	0.865122	728	22	750	0.81072	0.831785
202035441-2	1301	757	2058	0.602987	1604	454	2058	0.656221	1656	402	2058	0.664715	1446	612	2058	0.62645	1813	245	2058	0.739844	1643	415	2058	0.67895	0.661528
202046329-1	278	494	772	0.344664	256	516	772	0.327172	265	507	772	0.333232	281	491	772	0.365018	273	499	772	0.356706	251	521	772	0.307092	0.338981
202059871-2	1667	206	1873	0.786266	1651	222	1873	0.773281	1598	275	1873	0.753008	1605	268	1873	0.759334	1633	240	1873	0.78374	1581	292	1873	0.74395	0.766596
ID	vote	average	classification
201616335	MES	0.715029	MES
201729962	MES	0.62145	MES
201766836	MES	0.870135	MES
201825740	MES	0.79788	MES
201865983	MES	0.880688	MES
201895317	MES	0.717278	MES
201911541	MES	0.784268	MES
201932564	MES	0.675014	MES
201983165	MES	0.654364	MES
201986216	MES	0.611985	MES
202013265	MES	0.702357	MES
202017452	MES	0.576475	MES
202023229	MES	0.578488	MES
202051369	EPI	0.246763	EPI
202053126	EPI	0.325141	EPI
202053698	MES	0.703917	MES
202064953	MES	0.709376	MES
202065978	MES	0.724951	MES
202083256	MES	0.744596	MES
202089431	MES	0.729235	MES
202095316	EPI	0.20623	EPI
202107292	DRAW	0.549518	MES
201629229-5	MES	0.751117	MES
201748961-5	MES	0.687531	MES
201826228-2	MES	0.762607	MES
202003080-3	MES	0.661835	MES
202005684-4	MES	0.802172	MES
202027804-6	MES	0.725359	MES
202029209-7	MES	0.807596	MES
202029652-3	MES	0.699991	MES
202031192-10	MES	0.831785	MES
202035441-2	MES	0.661528	MES
202046329-1	EPI	0.338981	EPI
202059871-2	MES	0.766596	MES
